# Supplementary material for: An Indirect Comparison of Efficacy and Safety of Elvitegravir/Cobicistat/Emtricitabine/Tenofovir Disoproxil Fumarate and Abacavir/Lamivudine + Dolutegravir in Initial Therapy
Source: PLoS One. 2016 May 19;11(5):e0155406. doi: 10.1371/journal.pone.0155406 (PMC4872996; doi:10.1371/journal.pone.0155406)
Supplement: S1 Appendix — (XLS) [file pone.0155406.s001.xls]

## Sheet: efficacy
				95% confidence interval			Results of the 2 trials
			Result	Inferior limit	Superior limit	p value	population	success
Efficacy 48 weeks	SINGLE (1)	dolutegravir	0.879227				414	364
		efavirenz	0.806683				419	338
	GS-US-236-102 (2)	elvitegravir	0.876437				348	305
		efavirenz	0.840909				352	296
	Risk difference	dolutegravir-efavirenz	0.0725445	0.0234006	0.121688
		elvitegravir-efavirenz	0.0355277	0.000902176	0.0871331
		elvitegravir-dolutegravir	-0.0370168	-0.102393	0.0283596	0.267106
Efficacy 96 weeks	SINGLE (3)	dolutegravir	0.799517				414	331
		efavirenz	0.720764				419	302
	GS-US-236-102 (4)	elvitegravir	0.841954				348	293
		efavirenz	0.815341				352	287
	Risk difference	dolutegravir-efavirenz	0.0787532	0.0210241	0.136482
		elvitegravir-efavirenz	0.0266131	-0.0292529	0.0824792
		elvitegravir-dolutegravir	-0.0521401	-0.132475	0.0281946	0.203342
Efficacy 144 weeks	SINGLE (5,6,7)	dolutegravir*	0.71				414
		efavirenz*	0.63				419
	GS-US-236-102 (8)	elvitegravir	0.801724				348	279
		efavirenz	0.752841				352	265
	Risk difference	dolutegravir-efavirenz	0.08	0.0163779	0.143622
		elvitegravir-efavirenz	0.0488832	-0.0127314	0.110498
		elvitegravir-dolutegravir	-0.0311168	-0.119684	0.0574503	0.491072
		Data cells are in red
		Calculated cells are in black
		* As number of success are not available, percentages were copied directly from the source
1	Walmsley SL, Antela A, Clumeck N, Duiculescu D, Eberhard A, Gutiérrez F, et al; SINGLE Investigators. Dolutegravir plus abacavir-lamivudine for the treatment of HIV-1 infection. N Engl J Med. 2013 Nov 7;369(19): 1807-18.
2	Sax PE, DeJesus E, Mills A, Zolopa A, Cohen C, Wohl D, et al; GS-US-236-0102 study team. Co-formulated elvitegravir, cobicistat, emtricitabine, and tenofovir versus co-formulated efavirenz, emtricitabine, and tenofovir for initial treatment of HIV-1 infection: a randomized, double-blind, phase 3 trial, analysis of results after 48 weeks. Lancet. 2012 Jun 30;379(9835): 2439-48.
3	Walmsley S, Berenguer J, Khuong-Josses, Kilby JM, Lutz T, Podzamczer D, Roth N, Granier C, Wynne B, Pappa K. Dolutegravir regimen statistically superior to Efavirenz / Tenofovir / Emtricitabine : 96-week results from the single study (ING114467). Poster presented at the 21st conference on retroviruses and opportunistic infections ; March 3-6, 2014, Boston
4	Wohl DA, Cohen C, Gallant JE, Mills A, Sax PE, Dejesus E, Zolopa A, Liu HC, Plummer A, White KL, Cheng AK, Rhee MS, Szwarcberg J; GS-US-236-0102 Study Team. A randomized, double-blind comparison of single-tablet regimen elvitegravir/cobicistat/emtricitabine/tenofovir DF versus single-tablet regimen efavirenz/emtricitabine/tenofovir DF for initial treatment of HIV-1 infection: analysis of week 144…
5	Wohl DA, Cohen C, Gallant JE, Mills A, Sax PE, Dejesus E, Zolopa A, Liu HC, White KL, Rhee MS, Szwarcberg J. elvitegravir/cobicistat/emtricitabine/tenofovir DF (STB) has durable efficacy and differentiated long-term safety and tolerability versus efavirenz/emtricitabine/tenofovir DF (ATR) at week 144 in treatment naïveHIV patients. Poster number H-672a at the 53rd Interscience Congress on Antimic…
6	Cohen C, Wohl DA, Gallant JE, Mills A, Sax PE, Dejesus E, Zolopa A, Liu HC, White KL, Rhee MS, Szwarcberg J. Elvitagravir/cobicistat/emtricitabine/tenofovir DF (STB) has durable efficacy and differenciated long term safety and tolerability versus efavirenz/emtricitabine/tenofovir DF (ATR) at week 144 in treatment naïve HIV patients. Poster PE7/13 presented at the 14th European AIDS conference 16-…
7	Pappa K, Baumgarten A, Felizarta F, et al. Dolutegravir + abacavir/lamivudine once daily superior to tenofovir/emtricitabine/efavirenz in treatment naive HIV subjects: 144-week results from SINGLE (ING114467). ICAAC 2014. September 5-9, 2014. Washington, DC.
8	Zolopa A, Sax PE, DeJesus E, Mills A, Cohen C, Wohl D, Gallant JE, Liu HC, Plummer A, White KL, Cheng AK, Rhee MS, Szwarcberg J; GS-US-236-0102 Study Team. A randomized double-blind comparison of coformulated elvitegravir/cobicistat/emtricitabine/tenofovir disoproxil fumarate versus efavirenz/emtricitabine/tenofovir disoproxil fumarate for initial treatment of HIV-1 infection: analysis of week 96…

## Sheet: resistance
				95% confidence interval			Results of the 2 trials
			Result	Inferior limit	Superior limit	p value	population	success
Resistance 48 weeks	SINGLE (1)	dolutegravir	0	0	0		414	0
		efavirenz	0.0119332	0.00152345	0.0223429		419	5
	GS-US-236-102 (2)	elvitegravir	0.0229885	0.0072201	0.0387569		348	8
		efavirenz	0.0227273	0.00713623	0.0383183		352	8
	Risk difference	dolutegravir-efavirenz	-0.0119332	-0.0223305	-0.00153588
		elvitegravir-efavirenz	0.000261233	-0.0219141	0.0224365
		elvitegravir-dolutegravir	0.0121944	-0.0122974	0.0366862	0.329133
Resistance 96 weeks	SINGLE (3)	dolutegravir	0	0	0		414	0
		efavirenz	0.0167064	0.00441928	0.0289936		419	7
	GS-US-236-102 (4)	elvitegravir	0.0287356	0.011158	0.0463133		348	10
		efavirenz	0.0284091	0.0110285	0.0457897		352	10
	Risk difference	dolutegravir-efavirenz	-0.0167064	-0.0289789	-0.00443395
		elvitegravir-efavirenz	0.000326541	-0.0243936	0.0250467
		elvitegravir-dolutegravir	0.017033	-0.0105659	0.0446319	0.226426
Resistance 144 weeks	SINGLE (5,6,7)	dolutegravir	0	0	0		414	0
		efavirenz	0.0334129	0.0161845	0.0506413		419	14
	GS-US-236-102 (8)	elvitegravir	0.0287356	0.011158	0.0463133		348	10
		efavirenz	0.0397727	0.0193284	0.0602171		352	14
	Risk difference	dolutegravir-efavirenz	-0.0334129	-0.0506207	-0.016205
		elvitegravir-efavirenz	-0.0110371	-0.0379996	0.0159254
		elvitegravir-dolutegravir	0.0223758	-0.00960992	0.0543615	0.170343
		Data cells are in red
		Calculated cells are in black
1	Walmsley SL, Antela A, Clumeck N, Duiculescu D, Eberhard A, Gutiérrez F, et al; SINGLE Investigators. Dolutegravir plus abacavir-lamivudine for the treatment of HIV-1 infection. N Engl J Med. 2013 Nov 7;369(19): 1807-18.
2	Sax PE, DeJesus E, Mills A, Zolopa A, Cohen C, Wohl D, et al; GS-US-236-0102 study team. Co-formulated elvitegravir, cobicistat, emtricitabine, and tenofovir versus co-formulated efavirenz, emtricitabine, and tenofovir for initial treatment of HIV-1 infection: a randomized, double-blind, phase 3 trial, analysis of results after 48 weeks. Lancet. 2012 Jun 30;379(9835): 2439-48.
3	Walmsley S, Berenguer J, Khuong-Josses, Kilby JM, Lutz T, Podzamczer D, Roth N, Granier C, Wynne B, Pappa K. Dolutegravir regimen statistically superior to Efavirenz / Tenofovir / Emtricitabine : 96-week results from the single study (ING114467). Poster presented at the 21st conference on retroviruses and opportunistic infections ; March 3-6, 2014, Boston
4	Wohl DA, Cohen C, Gallant JE, Mills A, Sax PE, Dejesus E, Zolopa A, Liu HC, Plummer A, White KL, Cheng AK, Rhee MS, Szwarcberg J; GS-US-236-0102 Study Team. A randomized, double-blind comparison of single-tablet regimen elvitegravir/cobicistat/emtricitabine/tenofovir DF versus single-tablet regimen efavirenz/emtricitabine/tenofovir DF for initial treatment of HIV-1 infection: analysis of week 144…
5	Wohl DA, Cohen C, Gallant JE, Mills A, Sax PE, Dejesus E, Zolopa A, Liu HC, White KL, Rhee MS, Szwarcberg J. elvitegravir/cobicistat/emtricitabine/tenofovir DF (STB) has durable efficacy and differentiated long-term safety and tolerability versus efavirenz/emtricitabine/tenofovir DF (ATR) at week 144 in treatment naïveHIV patients. Poster number H-672a at the 53rd Interscience Congress on Antimic…
6	Cohen C, Wohl DA, Gallant JE, Mills A, Sax PE, Dejesus E, Zolopa A, Liu HC, White KL, Rhee MS, Szwarcberg J. Elvitagravir/cobicistat/emtricitabine/tenofovir DF (STB) has durable efficacy and differenciated long term safety and tolerability versus efavirenz/emtricitabine/tenofovir DF (ATR) at week 144 in treatment naïve HIV patients. Poster PE7/13 presented at the 14th European AIDS conference 16-…
7	Pappa K, Baumgarten A, Felizarta F, et al. Dolutegravir + abacavir/lamivudine once daily superior to tenofovir/emtricitabine/efavirenz in treatment naive HIV subjects: 144-week results from SINGLE (ING114467). ICAAC 2014. September 5-9, 2014. Washington, DC.
8	Zolopa A, Sax PE, DeJesus E, Mills A, Cohen C, Wohl D, Gallant JE, Liu HC, Plummer A, White KL, Cheng AK, Rhee MS, Szwarcberg J; GS-US-236-0102 Study Team. A randomized double-blind comparison of coformulated elvitegravir/cobicistat/emtricitabine/tenofovir disoproxil fumarate versus efavirenz/emtricitabine/tenofovir disoproxil fumarate for initial treatment of HIV-1 infection: analysis of week 96…

## Sheet: safety 144 weeks
				95% confidence interval			Results of the 2 trials
			Result	Inferior limit	Superior limit	p value	population	success
Serious adverse events	SINGLE (5)	dolutegravir	0.157005	0.121918	0.192092		414	65
		efavirenz	0.143198	0.109618	0.176778		419	60
	GS-US-236-102 (6)	elvitegravir	0.189655	0.148407	0.230903		348	66
		efavirenz	0.125	0.0904019	0.159598		352	44
	Risk difference	dolutegravir-efavirenz	0.0138067	-0.0347015	0.062315
		elvitegravir-efavirenz	0.0646552	0.0108172	0.118493
		elvitegravir-dolutegravir	0.0508484	-0.0216193	0.123316	0.169055
Drug related adverse events	SINGLE (5)	dolutegravir	0.45	0.402019	0.497981		414	186.3
		efavirenz	0.682	0.637355	0.726645		419	285.758
	GS-US-236-102 (6)	elvitegravir	0.488506	0.435912	0.5411		348	170
		efavirenz	0.693182	0.644936	0.741427		352	244
	Risk difference	dolutegravir-efavirenz	-0.232	-0.29746	-0.16654
		elvitegravir-efavirenz	-0.204676	-0.276048	-0.133304
		elvitegravir-dolutegravir	0.0273239	-0.0695215	0.124169	0.580275
Drug related serious adverse events	SINGLE (5,6,7)	dolutegravir	0.00483092	-0.00185628	0.0115181		414	2
		efavirenz	0.0214797	0.00758124	0.0353782		419	9
	GS-US-236-102 (8)	elvitegravir	0.0114943	0.000278913	0.0227096		348	4
		efavirenz	0.0198864	0.00528109	0.0344916		352	7
	Risk difference	dolutegravir-efavirenz	-0.0166488	-0.0320539	-0.00124369
		elvitegravir-efavirenz	-0.00839211	-0.0268071	0.0100229
		elvitegravir-dolutegravir	0.00825668	-0.0157522	0.0322656	0.50029
Deaths	SINGLE (5,6,7)	dolutegravir	0	0	0		414	0
		efavirenz	0.00477327	-0.00183423	0.0113808		419	2
	GS-US-236-102 (8)	elvitegravir	0.00574713	-0.00220634	0.0137006		348	2
		efavirenz	0.00568182	-0.00218139	0.013545		352	2
	Risk difference	dolutegravir-efavirenz	-0.00477327	-0.0113729	0.00182634
		elvitegravir-efavirenz	6.53083e-05	-0.0111192	0.0112498
		elvitegravir-dolutegravir	0.00483858	-0.00814786	0.017825	0.465233
Discontinuation due to adverse events	SINGLE (5,6,7)	dolutegravir	0.0386473	0.0200572	0.0572375		414	16
		efavirenz	0.138425	0.105318	0.171532		419	58
	GS-US-236-102 (8)	elvitegravir	0.0603448	0.0352903	0.0853994		348	21
		efavirenz	0.0738636	0.0465017	0.101226		352	26
	Risk difference	dolutegravir-efavirenz	-0.0997775	-0.137701	-0.0618536
		elvitegravir-efavirenz	-0.0135188	-0.0506195	0.0235819
		elvitegravir-dolutegravir	0.0862587	0.0332051	0.139312	0.00143925
		Data cells are in red
		Calculated cells are in black
5	Zolopa A, Sax PE, DeJesus E, Mills A, Cohen C, Wohl D, Gallant JE, Liu HC, Plummer A, White KL, Cheng AK, Rhee MS, Szwarcberg J; GS-US-236-0102 Study Team. A randomized double-blind comparison of coformulated elvitegravir/cobicistat/emtricitabine/tenofovir disoproxil fumarate versus efavirenz/emtricitabine/tenofovir disoproxil fumarate for initial treatment of HIV-1 infection: analysis of week 96…
6	Pappa K, Baumgarten A, Felizarta F, et al. Dolutegravir + abacavir/lamivudine once daily superior to tenofovir/emtricitabine/efavirenz in treatment naive HIV subjects: 144-week results from SINGLE (ING114467). ICAAC 2014. September 5-9, 2014. Washington, DC.
